# Supplementary material for: Specific gastrointestinal microbiota profiles in Chinese Tan sheep are associated with lauric acid content in muscle
Source: BMC Microbiol. 2023 Nov 8;23:331. doi: 10.1186/s12866-023-03079-2 (PMC10631117; doi:10.1186/s12866-023-03079-2)
Supplement: Supplementary file 1 — Additional file 1: Table S1. The sequence information for each sample. Table S2. The Alpha diversity in Tan sheep and Dorper sheep. Table S3. Difference analysis of dominant bacteria genera in Tan and Dorper sheep's different gastrointestinal segments. [file 12866_2023_3079_MOESM1_ESM.xlsx]

## Sheet: Table S1
The sequence information for each sample
SampleID	raw tags	clean tags	Final tags	OTUs
D2_C	119274	116732	24880	1559
D2_Co	109773	107233	24880	1572
D2_D	36961	36680	24880	698
D2_J	27577	27354	24880	1393
D2_R	100797	99654	24880	1481
D3_C	44625	43817	24880	1447
D3_Co	127989	124913	24880	1500
D3_D	31064	30517	24880	721
D3_J	41830	41547	24880	601
D3_R	35281	35014	24880	1528
D4_C	59063	57976	24880	1483
D4_Co	106089	103992	24880	1466
D4_D	27334	27239	24880	723
D4_J	41631	41402	24880	636
D4_R	67464	66973	24880	1408
D5_C	89356	87414	24880	1440
D5_Co	102318	99685	24880	1481
D5_D	32899	32341	24880	757
D5_J	49260	49056	24880	546
D5_R	132482	130809	24880	1602
D7_C	60178	58924	24880	1409
D7_Co	59209	57741	24880	1439
D7_D	40748	40532	24880	530
D7_J	28956	28859	24880	541
D7_R	109806	108429	24880	1299
D8_C	146370	142379	24880	1293
D8_Co	82165	79033	24880	1344
D8_D	136267	135723	24880	674
D8_J	33982	33550	24880	557
D8_R	166303	161404	24880	1325
T1_C	213608	209542	24880	1531
T1_Co	117602	114734	24880	1602
T1_D	30568	30261	24880	721
T1_J	42914	42375	24880	519
T1_R	74671	73940	24880	1367
T3_C	137375	133866	24880	1550
T3_Co	118610	116088	24880	1507
T3_D	28335	28150	24880	650
T3_J	62500	61828	24880	807
T3_R	158184	156452	24880	1486
T4_C	100240	97915	24880	1555
T4_Co	158459	153737	24880	1535
T4_D	35397	35258	24880	678
T4_J	53669	53241	24880	557
T4_R	36604	36277	24880	1722
T5_C	125317	122267	24880	1545
T5_Co	285406	278377	24880	1568
T5_D	41868	41737	24880	653
T5_J	68601	67948	24880	640
T6_R	193401	190671	24880	1628
T7_C	50322	49265	24880	1366
T7_Co	132165	131740	24880	663
T7_D	140259	139908	24880	602
T7_J	476661	450474	24880	1414
T7_R	83900	83042	24880	1441
T8_C	63953	63101	24880	1435
T8_Co	105143	102442	24880	1472
T8_D	34163	33916	24880	937
T8_J	35948	35674	24880	1576
T8_R	54742	54403	24880	1579

## Sheet: Table S2
The Alpha diversity in Tan sheep and Dorper sheep
SampleID	chao1	goods_coverage	observed_species	PD_whole_tree	shannon	simpson
D2_C	2069.25	0.98	1559	110.75	8.6	0.99
D2_Co	2007.01	0.98	1572	109.9	8.72	0.99
D2_D	976.82	0.99	698	61.8	5.59	0.91
D2_J	1515.3	0.99	1393	138.93	7.83	0.98
D2_R	1922.38	0.98	1481	114.24	8.38	0.99
D3_C	1952.2	0.98	1447	109.23	8.19	0.99
D3_Co	1975.78	0.98	1500	110.07	8.22	0.99
D3_D	998.9	0.99	721	88.59	5.91	0.95
D3_J	927.33	0.99	601	56.82	5.65	0.94
D3_R	1963.17	0.98	1528	119.77	8.58	0.99
D4_C	1835.48	0.98	1483	105.18	8.25	0.99
D4_Co	1887.01	0.98	1466	105.47	8.29	0.99
D4_D	886.61	0.99	723	62.01	6.82	0.98
D4_J	880.48	0.99	636	57.68	6.54	0.97
D4_R	1764.26	0.98	1408	113.78	8.48	0.99
D5_C	1938.02	0.98	1440	106.1	8.41	0.99
D5_Co	1908.27	0.98	1481	109.18	8.48	0.99
D5_D	932.32	0.99	757	142.17	6.09	0.95
D5_J	811.68	0.99	546	48.68	5.28	0.91
D5_R	2073.41	0.98	1602	120.45	8.51	0.99
D7_C	1738.11	0.99	1409	104.66	8.46	0.99
D7_Co	1897.08	0.98	1439	108.73	8.35	0.99
D7_D	725.15	0.99	530	48.25	5.85	0.95
D7_J	781.62	0.99	541	48.59	5.74	0.94
D7_R	1636.37	0.99	1299	110.34	8.23	0.99
D8_C	1785.5	0.98	1293	102.24	8.23	0.99
D8_Co	1771.39	0.98	1344	100.88	8.2	0.99
D8_D	837.65	0.99	674	62.34	6.37	0.97
D8_J	742	0.99	557	154.57	2.16	0.36
D8_R	1661.12	0.99	1325	109.26	7.89	0.99
T1_C	2074.32	0.98	1531	109.58	8.4	0.99
T1_Co	2037.34	0.98	1602	115.53	8.56	0.99
T1_D	966.56	0.99	721	72.41	6.7	0.98
T1_J	735.44	0.99	519	50.76	5.17	0.92
T1_R	1747.38	0.99	1367	110.47	8.42	0.99
T3_C	1951.7	0.98	1550	110.9	8.6	0.99
T3_Co	1860.94	0.98	1507	107.63	8.38	0.99
T3_D	905.63	0.99	650	58.28	6.48	0.96
T3_J	1114.56	0.99	807	68.18	6.53	0.96
T3_R	1994.72	0.98	1486	114.7	8.57	0.99
T4_C	1922.74	0.98	1555	109.05	8.52	0.99
T4_Co	2004.99	0.98	1535	109.34	8.53	0.99
T4_D	902.63	0.99	678	58.34	6.38	0.96
T4_J	797.51	0.99	557	49.15	5.64	0.95
T4_R	2150.04	0.98	1722	132.34	8.87	0.99
T5_C	2006.51	0.98	1545	113.14	8.59	0.99
T5_Co	2037.09	0.98	1568	113.05	8.54	0.99
T5_D	803.84	0.99	653	54.77	6.71	0.97
T5_J	864.38	0.99	640	55.74	6.36	0.96
T6_R	2073.01	0.98	1628	126.68	8.62	0.99
T7_C	1689.31	0.99	1366	100.29	8.28	0.99
T7_Co	950.58	0.99	663	58.3	6.71	0.98
T7_D	777.03	0.99	602	51.39	6.43	0.97
T7_J	1917.7	0.98	1414	99.27	7.81	0.98
T7_R	1805.35	0.98	1441	114.82	8.45	0.99
T8_C	1784.94	0.98	1435	103.08	8.13	0.99
T8_Co	1944.55	0.98	1472	104.75	8.14	0.99
T8_D	1192.12	0.99	937	82.54	7.25	0.98
T8_J	1666.57	0.99	1576	155.14	8.79	0.99
T8_R	1949.5	0.98	1579	121.45	8.73	0.99

## Sheet: Table S3
Difference analysis of dominant bacteria genera
genus	group1	group2	statistic	p	p.adj	p.adj.signif
Christensenellaceae_R_7_group	D_C	D_Co	-0.540817	0.6	1	ns
Christensenellaceae_R_7_group	D_C	D_Du	-1.32671	0.214	1	ns
Christensenellaceae_R_7_group	D_C	D_J	0.0801088	0.938	1	ns
Christensenellaceae_R_7_group	D_C	D_R	-2.84675	0.017	0.623	ns
Christensenellaceae_R_7_group	D_C	T_C	-0.41903	0.684	1	ns
Christensenellaceae_R_7_group	D_C	T_Co	-0.813165	0.435	1	ns
Christensenellaceae_R_7_group	D_C	T_Du	-9.67615	1.08e-05	0.000464	***
Christensenellaceae_R_7_group	D_C	T_J	-2.45235	0.04	1	ns
Christensenellaceae_R_7_group	D_C	T_R	-3.06947	0.012	0.452	ns
Christensenellaceae_R_7_group	D_Co	D_Du	-1.13619	0.282	1	ns
Christensenellaceae_R_7_group	D_Co	D_J	0.490737	0.635	1	ns
Christensenellaceae_R_7_group	D_Co	D_R	-2.34798	0.041	1	ns
Christensenellaceae_R_7_group	D_Co	T_C	0.158156	0.877	1	ns
Christensenellaceae_R_7_group	D_Co	T_Co	-0.222894	0.828	1	ns
Christensenellaceae_R_7_group	D_Co	T_Du	-9.49239	1.25e-05	0.000525	***
Christensenellaceae_R_7_group	D_Co	T_J	-2.29202	0.051	1	ns
Christensenellaceae_R_7_group	D_Co	T_R	-2.58589	0.027	0.894	ns
Christensenellaceae_R_7_group	D_Du	D_J	1.20225	0.26	1	ns
Christensenellaceae_R_7_group	D_Du	D_R	0.346041	0.736	1	ns
Christensenellaceae_R_7_group	D_Du	T_C	1.19691	0.259	1	ns
Christensenellaceae_R_7_group	D_Du	T_Co	1.07833	0.306	1	ns
Christensenellaceae_R_7_group	D_Du	T_Du	-1.99772	0.081	1	ns
Christensenellaceae_R_7_group	D_Du	T_J	-0.912325	0.388	1	ns
Christensenellaceae_R_7_group	D_Du	T_R	0.245163	0.811	1	ns
Christensenellaceae_R_7_group	D_J	D_R	-2.21264	0.054	1	ns
Christensenellaceae_R_7_group	D_J	T_C	-0.396223	0.701	1	ns
Christensenellaceae_R_7_group	D_J	T_Co	-0.683237	0.512	1	ns
Christensenellaceae_R_7_group	D_J	T_Du	-7.02959	0.000206	0.008	**
Christensenellaceae_R_7_group	D_J	T_J	-2.1679	0.067	1	ns
Christensenellaceae_R_7_group	D_J	T_R	-2.3931	0.04	1	ns
Christensenellaceae_R_7_group	D_R	T_C	2.67372	0.023	0.816	ns
Christensenellaceae_R_7_group	D_R	T_Co	2.39843	0.037	1	ns
Christensenellaceae_R_7_group	D_R	T_Du	-7.81972	5.14e-05	0.002	**
Christensenellaceae_R_7_group	D_R	T_J	-1.61168	0.146	1	ns
Christensenellaceae_R_7_group	D_R	T_R	-0.301734	0.769	1	ns
Christensenellaceae_R_7_group	T_C	T_Co	-0.418723	0.684	1	ns
Christensenellaceae_R_7_group	T_C	T_Du	-10.466	6.04e-06	0.000266	***
Christensenellaceae_R_7_group	T_C	T_J	-2.35725	0.046	1	ns
Christensenellaceae_R_7_group	T_C	T_R	-2.91532	0.015	0.57	ns
Christensenellaceae_R_7_group	T_Co	T_Du	-10.7729	4.86e-06	0.000219	***
Christensenellaceae_R_7_group	T_Co	T_J	-2.26204	0.054	1	ns
Christensenellaceae_R_7_group	T_Co	T_R	-2.65557	0.024	0.819	ns
Christensenellaceae_R_7_group	T_Du	T_J	0.674614	0.525	1	ns
Christensenellaceae_R_7_group	T_Du	T_R	7.31544	8.26e-05	0.003	**
Christensenellaceae_R_7_group	T_J	T_R	1.51963	0.167	1	ns
Lachnospiraceae_NK3A20_group	D_C	D_Co	0.291865	0.776	1	ns
Lachnospiraceae_NK3A20_group	D_C	D_Du	-4.39957	0.001	0.045	*
Lachnospiraceae_NK3A20_group	D_C	D_J	-2.4242	0.036	0.842	ns
Lachnospiraceae_NK3A20_group	D_C	D_R	-5.04495	0.000503	0.018	*
Lachnospiraceae_NK3A20_group	D_C	T_C	0.125638	0.903	1	ns
Lachnospiraceae_NK3A20_group	D_C	T_Co	-0.981114	0.35	1	ns
Lachnospiraceae_NK3A20_group	D_C	T_Du	-5.79148	0.000175	0.008	**
Lachnospiraceae_NK3A20_group	D_C	T_J	-2.49879	0.032	0.829	ns
Lachnospiraceae_NK3A20_group	D_C	T_R	-4.62545	0.000943	0.033	*
Lachnospiraceae_NK3A20_group	D_Co	D_Du	-4.41441	0.001	0.045	*
Lachnospiraceae_NK3A20_group	D_Co	D_J	-2.43561	0.035	0.842	ns
Lachnospiraceae_NK3A20_group	D_Co	D_R	-5.36976	0.000315	0.012	*
Lachnospiraceae_NK3A20_group	D_Co	T_C	-0.202678	0.843	1	ns
Lachnospiraceae_NK3A20_group	D_Co	T_Co	-1.01223	0.335	1	ns
Lachnospiraceae_NK3A20_group	D_Co	T_Du	-5.81329	0.00017	0.008	**
Lachnospiraceae_NK3A20_group	D_Co	T_J	-2.51349	0.031	0.829	ns
Lachnospiraceae_NK3A20_group	D_Co	T_R	-5.12482	0.000448	0.017	*
Lachnospiraceae_NK3A20_group	D_Du	D_J	0.798755	0.443	1	ns
Lachnospiraceae_NK3A20_group	D_Du	D_R	4.05577	0.002	0.067	ns
Lachnospiraceae_NK3A20_group	D_Du	T_C	4.40654	0.001	0.045	*
Lachnospiraceae_NK3A20_group	D_Du	T_Co	3.56794	0.005	0.143	ns
Lachnospiraceae_NK3A20_group	D_Du	T_Du	0.297779	0.772	1	ns
Lachnospiraceae_NK3A20_group	D_Du	T_J	1.35046	0.207	1	ns
Lachnospiraceae_NK3A20_group	D_Du	T_R	4.1745	0.002	0.057	ns
Lachnospiraceae_NK3A20_group	D_J	D_R	2.15737	0.056	1	ns
Lachnospiraceae_NK3A20_group	D_J	T_C	2.42908	0.035	0.842	ns
Lachnospiraceae_NK3A20_group	D_J	T_Co	1.93866	0.081	1	ns
Lachnospiraceae_NK3A20_group	D_J	T_Du	-0.641308	0.536	1	ns
Lachnospiraceae_NK3A20_group	D_J	T_J	0.375866	0.715	1	ns
Lachnospiraceae_NK3A20_group	D_J	T_R	2.24812	0.048	0.972	ns
Lachnospiraceae_NK3A20_group	D_R	T_C	5.49371	0.000264	0.011	*
Lachnospiraceae_NK3A20_group	D_R	T_Co	-0.256957	0.802	1	ns
Lachnospiraceae_NK3A20_group	D_R	T_Du	-5.29341	0.000351	0.013	*
Lachnospiraceae_NK3A20_group	D_R	T_J	-2.15603	0.056	1	ns
Lachnospiraceae_NK3A20_group	D_R	T_R	1.74554	0.111	1	ns
Lachnospiraceae_NK3A20_group	T_C	T_Co	-0.994514	0.343	1	ns
Lachnospiraceae_NK3A20_group	T_C	T_Du	-5.80311	0.000172	0.008	**
Lachnospiraceae_NK3A20_group	T_C	T_J	-2.50522	0.031	0.829	ns
Lachnospiraceae_NK3A20_group	T_C	T_R	-5.45665	0.000278	0.011	*
Lachnospiraceae_NK3A20_group	T_Co	T_Du	-4.26079	0.002	0.051	ns
Lachnospiraceae_NK3A20_group	T_Co	T_J	-1.84423	0.095	1	ns
Lachnospiraceae_NK3A20_group	T_Co	T_R	0.501535	0.627	1	ns
Lachnospiraceae_NK3A20_group	T_Du	T_J	1.26951	0.233	1	ns
Lachnospiraceae_NK3A20_group	T_Du	T_R	5.46924	0.000273	0.011	*
Lachnospiraceae_NK3A20_group	T_J	T_R	2.27297	0.046	0.972	ns
Prevotella_1	D_C	D_Co	0.0467936	0.964	1	ns
Prevotella_1	D_C	D_Du	1.59369	0.142	1	ns
Prevotella_1	D_C	D_J	0.746874	0.472	1	ns
Prevotella_1	D_C	D_R	-10.3913	1.12e-06	4.77e-05	****
Prevotella_1	D_C	T_C	-0.646844	0.532	1	ns
Prevotella_1	D_C	T_Co	-1.17436	0.267	1	ns
Prevotella_1	D_C	T_Du	-0.867235	0.406	1	ns
Prevotella_1	D_C	T_J	1.64117	0.132	1	ns
Prevotella_1	D_C	T_R	-8.87072	4.71e-06	0.000166	***
Prevotella_1	D_Co	D_Du	1.67146	0.126	1	ns
Prevotella_1	D_Co	D_J	0.736848	0.478	1	ns
Prevotella_1	D_Co	D_R	-10.394	1.11e-06	4.77e-05	****
Prevotella_1	D_Co	T_C	-0.710582	0.494	1	ns
Prevotella_1	D_Co	T_Co	-1.22554	0.248	1	ns
Prevotella_1	D_Co	T_Du	-0.873535	0.403	1	ns
Prevotella_1	D_Co	T_J	1.72343	0.116	1	ns
Prevotella_1	D_Co	T_R	-8.87278	4.7e-06	0.000166	***
Prevotella_1	D_Du	D_J	-0.890338	0.394	1	ns
Prevotella_1	D_Du	D_R	-10.4446	1.07e-06	4.77e-05	****
Prevotella_1	D_Du	T_C	-2.1166	0.06	1	ns
Prevotella_1	D_Du	T_Co	-2.15573	0.056	1	ns
Prevotella_1	D_Du	T_Du	-1.01809	0.333	1	ns
Prevotella_1	D_Du	T_J	0.155142	0.88	1	ns
Prevotella_1	D_Du	T_R	-8.91428	4.51e-06	0.000166	***
Prevotella_1	D_J	D_R	-10.4213	1.09e-06	4.77e-05	****
Prevotella_1	D_J	T_C	-1.35592	0.205	1	ns
Prevotella_1	D_J	T_Co	-1.68431	0.123	1	ns
Prevotella_1	D_J	T_Du	-0.953074	0.363	1	ns
Prevotella_1	D_J	T_J	0.952085	0.363	1	ns
Prevotella_1	D_J	T_R	-8.89536	4.6e-06	0.000166	***
Prevotella_1	D_R	T_C	10.358	1.15e-06	4.77e-05	****
Prevotella_1	D_R	T_Co	10.3025	1.21e-06	4.77e-05	****
Prevotella_1	D_R	T_Du	9.59563	2.32e-06	8.82e-05	****
Prevotella_1	D_R	T_J	10.446	1.06e-06	4.77e-05	****
Prevotella_1	D_R	T_R	-0.126043	0.902	1	ns
Prevotella_1	T_C	T_Co	-0.663755	0.522	1	ns
Prevotella_1	T_C	T_Du	-0.772854	0.457	1	ns
Prevotella_1	T_C	T_J	2.15532	0.057	1	ns
Prevotella_1	T_C	T_R	-8.84343	4.84e-06	0.000166	***
Prevotella_1	T_Co	T_Du	-0.630685	0.542	1	ns
Prevotella_1	T_Co	T_J	2.18061	0.054	1	ns
Prevotella_1	T_Co	T_R	-8.7993	5.07e-06	0.000166	***
Prevotella_1	T_Du	T_J	1.02239	0.331	1	ns
Prevotella_1	T_Du	T_R	-8.31811	8.35e-06	0.00025	***
Prevotella_1	T_J	T_R	-8.91548	4.5e-06	0.000166	***
Rikenellaceae_RC9_gut_group	D_C	D_Co	-0.5897	0.568	1	ns
Rikenellaceae_RC9_gut_group	D_C	D_Du	8.9262	4.46e-06	0.000147	***
Rikenellaceae_RC9_gut_group	D_C	D_J	8.90364	4.56e-06	0.000147	***
Rikenellaceae_RC9_gut_group	D_C	D_R	1.56281	0.149	1	ns
Rikenellaceae_RC9_gut_group	D_C	T_C	1.34498	0.208	1	ns
Rikenellaceae_RC9_gut_group	D_C	T_Co	2.42215	0.036	0.754	ns
Rikenellaceae_RC9_gut_group	D_C	T_Du	8.9251	4.46e-06	0.000147	***
Rikenellaceae_RC9_gut_group	D_C	T_J	4.27489	0.002	0.043	*
Rikenellaceae_RC9_gut_group	D_C	T_R	0.268071	0.794	1	ns
Rikenellaceae_RC9_gut_group	D_Co	D_Du	9.89243	1.76e-06	6.34e-05	****
Rikenellaceae_RC9_gut_group	D_Co	D_J	9.86947	1.79e-06	6.34e-05	****
Rikenellaceae_RC9_gut_group	D_Co	D_R	2.30734	0.044	0.83	ns
Rikenellaceae_RC9_gut_group	D_Co	T_C	2.06937	0.065	1	ns
Rikenellaceae_RC9_gut_group	D_Co	T_Co	2.97186	0.014	0.308	ns
Rikenellaceae_RC9_gut_group	D_Co	T_Du	9.89131	1.76e-06	6.34e-05	****
Rikenellaceae_RC9_gut_group	D_Co	T_J	4.77135	0.000756	0.023	*
Rikenellaceae_RC9_gut_group	D_Co	T_R	0.908215	0.385	1	ns
Rikenellaceae_RC9_gut_group	D_Du	D_J	-1.58192	0.145	1	ns
Rikenellaceae_RC9_gut_group	D_Du	D_R	-12.5589	1.9e-07	8.55e-06	****
Rikenellaceae_RC9_gut_group	D_Du	T_C	-11.8273	3.35e-07	1.41e-05	****
Rikenellaceae_RC9_gut_group	D_Du	T_Co	-4.33374	0.001	0.043	*
Rikenellaceae_RC9_gut_group	D_Du	T_Du	-0.115161	0.911	1	ns
Rikenellaceae_RC9_gut_group	D_Du	T_J	-1.02688	0.329	1	ns
Rikenellaceae_RC9_gut_group	D_Du	T_R	-10.1559	1.38e-06	5.38e-05	****
Rikenellaceae_RC9_gut_group	D_J	D_R	-12.5174	1.96e-07	8.55e-06	****
Rikenellaceae_RC9_gut_group	D_J	T_C	-11.7897	3.45e-07	1.41e-05	****
Rikenellaceae_RC9_gut_group	D_J	T_Co	-4.31514	0.002	0.043	*
Rikenellaceae_RC9_gut_group	D_J	T_Du	1.40156	0.191	1	ns
Rikenellaceae_RC9_gut_group	D_J	T_J	-1.01155	0.336	1	ns
Rikenellaceae_RC9_gut_group	D_J	T_R	-10.1289	1.41e-06	5.38e-05	****
Rikenellaceae_RC9_gut_group	D_R	T_C	-0.254309	0.804	1	ns
Rikenellaceae_RC9_gut_group	D_R	T_Co	1.49284	0.166	1	ns
Rikenellaceae_RC9_gut_group	D_R	T_Du	12.5566	1.91e-07	8.55e-06	****
Rikenellaceae_RC9_gut_group	D_R	T_J	3.68039	0.004	0.098	ns
Rikenellaceae_RC9_gut_group	D_R	T_R	-1.42141	0.186	1	ns
Rikenellaceae_RC9_gut_group	T_C	T_Co	1.62575	0.135	1	ns
Rikenellaceae_RC9_gut_group	T_C	T_Du	11.8253	3.35e-07	1.41e-05	****
Rikenellaceae_RC9_gut_group	T_C	T_J	3.76943	0.004	0.088	ns
Rikenellaceae_RC9_gut_group	T_C	T_R	-1.17576	0.267	1	ns
Rikenellaceae_RC9_gut_group	T_Co	T_Du	4.3329	0.001	0.043	*
Rikenellaceae_RC9_gut_group	T_Co	T_J	1.98441	0.075	1	ns
Rikenellaceae_RC9_gut_group	T_Co	T_R	-2.33979	0.041	0.828	ns
Rikenellaceae_RC9_gut_group	T_Du	T_J	-1.02621	0.329	1	ns
Rikenellaceae_RC9_gut_group	T_Du	T_R	-10.1545	1.38e-06	5.38e-05	****
Rikenellaceae_RC9_gut_group	T_J	T_R	-4.28062	0.002	0.043	*
Ruminococcaceae_UCG_005	D_C	D_Co	-0.570085	0.581	1	ns
Ruminococcaceae_UCG_005	D_C	D_Du	9.27384	3.16e-06	0.000107	***
Ruminococcaceae_UCG_005	D_C	D_J	9.3337	2.98e-06	0.000104	***
Ruminococcaceae_UCG_005	D_C	D_R	8.8607	4.76e-06	0.000148	***
Ruminococcaceae_UCG_005	D_C	T_C	-2.14263	0.058	0.867	ns
Ruminococcaceae_UCG_005	D_C	T_Co	-0.20038	0.845	1	ns
Ruminococcaceae_UCG_005	D_C	T_Du	9.25118	3.23e-06	0.000107	***
Ruminococcaceae_UCG_005	D_C	T_J	4.21774	0.002	0.036	*
Ruminococcaceae_UCG_005	D_C	T_R	8.89179	4.61e-06	0.000148	***
Ruminococcaceae_UCG_005	D_Co	D_Du	15.375	2.76e-08	1.08e-06	****
Ruminococcaceae_UCG_005	D_Co	D_J	15.4817	2.58e-08	1.03e-06	****
Ruminococcaceae_UCG_005	D_Co	D_R	14.6776	4.31e-08	1.55e-06	****
Ruminococcaceae_UCG_005	D_Co	T_C	-2.03531	0.069	0.969	ns
Ruminococcaceae_UCG_005	D_Co	T_Co	0.11372	0.912	1	ns
Ruminococcaceae_UCG_005	D_Co	T_Du	15.3385	2.82e-08	1.08e-06	****
Ruminococcaceae_UCG_005	D_Co	T_J	5.04188	0.000505	0.014	*
Ruminococcaceae_UCG_005	D_Co	T_R	14.7491	4.11e-08	1.52e-06	****
Ruminococcaceae_UCG_005	D_Du	D_J	1.10794	0.294	1	ns
Ruminococcaceae_UCG_005	D_Du	D_R	-4.05155	0.002	0.042	*
Ruminococcaceae_UCG_005	D_Du	T_C	-17.2012	9.32e-09	4.1e-07	****
Ruminococcaceae_UCG_005	D_Du	T_Co	-4.93233	0.000594	0.015	*
Ruminococcaceae_UCG_005	D_Du	T_Du	-0.359298	0.727	1	ns
Ruminococcaceae_UCG_005	D_Du	T_J	-0.99145	0.345	1	ns
Ruminococcaceae_UCG_005	D_Du	T_R	-4.3999	0.001	0.028	*
Ruminococcaceae_UCG_005	D_J	D_R	-4.96736	0.000564	0.015	*
Ruminococcaceae_UCG_005	D_J	T_C	-17.3023	8.8e-09	3.96e-07	****
Ruminococcaceae_UCG_005	D_J	T_Co	-4.96054	0.00057	0.015	*
Ruminococcaceae_UCG_005	D_J	T_Du	-1.51885	0.16	1	ns
Ruminococcaceae_UCG_005	D_J	T_J	-1.02674	0.329	1	ns
Ruminococcaceae_UCG_005	D_J	T_R	-5.57614	0.000235	0.007	**
Ruminococcaceae_UCG_005	D_R	T_C	-16.5421	1.36e-08	5.58e-07	****
Ruminococcaceae_UCG_005	D_R	T_Co	-4.73171	0.000802	0.018	*
Ruminococcaceae_UCG_005	D_R	T_Du	3.7945	0.004	0.06	ns
Ruminococcaceae_UCG_005	D_R	T_J	-0.738531	0.477	1	ns
Ruminococcaceae_UCG_005	D_R	T_R	0.190201	0.853	1	ns
Ruminococcaceae_UCG_005	T_C	T_Co	1.03419	0.325	1	ns
Ruminococcaceae_UCG_005	T_C	T_Du	17.1669	9.5e-09	4.1e-07	****
Ruminococcaceae_UCG_005	T_C	T_J	6.12948	0.000111	0.003	**
Ruminococcaceae_UCG_005	T_C	T_R	16.6112	1.31e-08	5.5e-07	****
Ruminococcaceae_UCG_005	T_Co	T_Du	4.92106	0.000604	0.015	*
Ruminococcaceae_UCG_005	T_Co	T_J	3.27442	0.008	0.134	ns
Ruminococcaceae_UCG_005	T_Co	T_R	4.74387	0.000787	0.018	*
Ruminococcaceae_UCG_005	T_Du	T_J	-0.977118	0.352	1	ns
Ruminococcaceae_UCG_005	T_Du	T_R	-4.09711	0.002	0.041	*
Ruminococcaceae_UCG_005	T_J	T_R	0.752678	0.469	1	ns
Ruminococcus_2	D_C	D_Co	0.256267	0.803	1	ns
Ruminococcus_2	D_C	D_Du	-5.8068	0.000171	0.007	**
Ruminococcus_2	D_C	D_J	-2.94171	0.015	0.415	ns
Ruminococcus_2	D_C	D_R	-3.45225	0.006	0.205	ns
Ruminococcus_2	D_C	T_C	0.135895	0.895	1	ns
Ruminococcus_2	D_C	T_Co	-0.92865	0.375	1	ns
Ruminococcus_2	D_C	T_Du	-3.94358	0.003	0.099	ns
Ruminococcus_2	D_C	T_J	-2.17786	0.054	0.921	ns
Ruminococcus_2	D_C	T_R	-3.05673	0.012	0.363	ns
Ruminococcus_2	D_Co	D_Du	-5.84483	0.000163	0.007	**
Ruminococcus_2	D_Co	D_J	-2.9601	0.014	0.415	ns
Ruminococcus_2	D_Co	D_R	-3.65967	0.004	0.149	ns
Ruminococcus_2	D_Co	T_C	-0.220666	0.83	1	ns
Ruminococcus_2	D_Co	T_Co	-0.981688	0.349	1	ns
Ruminococcus_2	D_Co	T_Du	-3.99775	0.003	0.096	ns
Ruminococcus_2	D_Co	T_J	-2.24646	0.048	0.921	ns
Ruminococcus_2	D_Co	T_R	-3.27298	0.008	0.26	ns
Ruminococcus_2	D_Du	D_J	0.244465	0.812	1	ns
Ruminococcus_2	D_Du	D_R	4.89114	0.000631	0.026	*
Ruminococcus_2	D_Du	T_C	5.84331	0.000163	0.007	**
Ruminococcus_2	D_Du	T_Co	4.46368	0.001	0.048	*
Ruminococcus_2	D_Du	T_Du	2.51323	0.031	0.706	ns
Ruminococcus_2	D_Du	T_J	4.14756	0.002	0.078	ns
Ruminococcus_2	D_Du	T_R	5.04025	0.000506	0.021	*
Ruminococcus_2	D_J	D_R	2.47175	0.033	0.713	ns
Ruminococcus_2	D_J	T_C	2.95257	0.015	0.415	ns
Ruminococcus_2	D_J	T_Co	2.48247	0.032	0.713	ns
Ruminococcus_2	D_J	T_Du	1.31961	0.216	1	ns
Ruminococcus_2	D_J	T_J	2.21708	0.051	0.921	ns
Ruminococcus_2	D_J	T_R	2.54932	0.029	0.694	ns
Ruminococcus_2	D_R	T_C	3.78642	0.004	0.125	ns
Ruminococcus_2	D_R	T_Co	0.368948	0.72	1	ns
Ruminococcus_2	D_R	T_Du	-2.66527	0.024	0.593	ns
Ruminococcus_2	D_R	T_J	-0.582925	0.573	1	ns
Ruminococcus_2	D_R	T_R	0.455594	0.658	1	ns
Ruminococcus_2	T_C	T_Co	-0.95946	0.36	1	ns
Ruminococcus_2	T_C	T_Du	-3.99511	0.003	0.096	ns
Ruminococcus_2	T_C	T_J	-2.23498	0.049	0.921	ns
Ruminococcus_2	T_C	T_R	-3.39906	0.007	0.217	ns
Ruminococcus_2	T_Co	T_Du	-2.34843	0.041	0.814	ns
Ruminococcus_2	T_Co	T_J	-0.706936	0.496	1	ns
Ruminococcus_2	T_Co	T_R	-0.161958	0.875	1	ns
Ruminococcus_2	T_Du	T_J	1.85737	0.093	1	ns
Ruminococcus_2	T_Du	T_R	2.87006	0.017	0.434	ns
Ruminococcus_2	T_J	T_R	0.833036	0.424	1	ns
